# Supplementary material for: A scoring strategy combining statistics and functional genomics supports a possible role for common polygenic variation in autism
Source: Front Genet. 2014 Feb 18;5:33. doi: 10.3389/fgene.2014.00033 (PMC3927086; doi:10.3389/fgene.2014.00033)
Supplement: Supplementary file 1 [file DataSheet1.XLSX]

## Sheet: Table 1
Supplementary Table 1 Number of SNPs with P value below 10-3 from the family based GWASs and nominal association in the sibling case-control study
Transmission analyzed with FBAT	Gender of siblings	Number of associated SNPs
From parents to affected siblings	Males and females	156
	Males only	149
	Females only	238
From parents to unaffected siblings*	Males and females	359
*No stratification on gender because of a 1:1 male to female sex ratio in unaffected siblings

## Sheet: Table 2
Supplementary Table 2 Detailed score of the 133 SNP-gene pairs with a score equal or greater than the defined significance threshold of 4
SNP name	Reference gene name	p-value of the association of the SNP with autism	Odds ratio of risk-associated allele	Location of the SNP relatively to the gene	SNP is an eQTL of the gene	Association of the gene with autism or related neuropsychiatric diseases	Differential expression of the gene between individuals with autism and controls	Gene has a specific role and/or a restricted expression in the brain	Mouse model	Gene is part of an autism-related pathway	Score
rs2663327	ABR	0	1	1	0	0	0	1	1	0	4
rs7213724	ACCN1	0	1	1	0	0.5	0	1	0	1	4.5
rs7225320	ACCN1	0	1	1	0	0.5	0	1	0	1	4.5
rs11750135	ADAM19	0	1	1	0	0	0	1	0	1	4
rs6923644	AKAP7	0	1	1	0	0	0	1	0	1	4
rs11139294	APBA1	0	0	1	0	0	0	1	1	1	4
rs7021928	ASTN2	0	0	1	0	1	0	1	0	1	4
rs803944	ASTN2	0	0	1	0	1	0	1	0	1	4
rs9454720	BAI3	0	1	1	0	0.5	0	1	0	1	4.5
rs298542	BASP1	0	1	1	0	0.5	0	1	1	1	5.5
rs2739257	CACNA1B	0	0	1	0	0.5	0	1	1	1	4.5
rs2367910	CACNA2D1	0	1	1	0	0.5	0	1	1	1	5.5
rs7459094	CACNA2D1	0	1	1	0	0.5	0	1	1	1	5.5
rs220836	CADM1	0	1	1	0	1	0	1	1	1	6
rs3857321	CDH12	0	1	1	0	0.5	0	1	0	1	4.5
rs9940922	CDH13	0	1	1	0	0.5	0	1	0	1	4.5
rs6131030	CDH22	0	1	1	0	0	0	1	0	1	4
rs10262722	CHN2	0	1	1	0	0.5	0	1	0	1	4.5
rs10802802	CHRM3	0	1	1	0	0.5	0	1	0	1	4.5
rs9837484	CNTN6	0	1	1	0	0.5	0	1	1	1	5.5
rs17017611	CTNNA2	0	1	1	0	0	0	1	1	1	5
rs1556060	DCLK1	0	1	1	0	0	0	1	1	1	5
rs9307866	DCLK2	0	1	1	0	0	0	1	1	0	4
rs10227409	DGKB	0	1	1	0	0	0	1	1	0	4
rs12275631	DLG2	0	0	1	0	0.5	0	1	1	1	4.5
rs314253	DLG4	0	1	1	0	0.5	0	1	1	1	5.5
rs1387195	DPP6	0	1	1	0	1	0	1	0	1	5
rs695083	DSCAML1	0	1	1	0	0	0	1	1	1	5
rs9632854	EBF2	0	1	0	0	0	0	1	1	1	4
rs252818	EFNA5	0	0	1	0	0	0	1	1	1	4
rs3864269	EFNA5	0	1	1	0	0	0	1	1	1	5
rs946630	EGLN3	0	1	1	0	0	0	1	1	0	4
rs2710507	EPHA4	0.5	1	1	0	0	0	1	1	1	5.5
rs1597611	EPHA5	0	1	1	0	0	0	1	0	1	4
rs1485677	ERC2	0	1	1	0	0	0	1	1	1	5
rs1014866	FAT4	0	1	1	0	0	0	1	1	0	4
rs1501622	FGF12	0.5	1	1	0	0	1	1	1	1	6.5
rs6447520	GABRA4 GABRB1	0	0	0	0	1	1	1	1	1	5
rs2297389	GABRR1	0	1	1	1	1	0	1	0	1	6
rs10787637	GFRA1	0	1	1	0	0	0	1	1	1	5
rs2901100	GFRA1	0	0	1	0	0	0	1	1	1	4
rs154557	GPR98	0	1	1	0	0	0	1	1	0	4
rs16868972	GPR98	0	1	1	0	0	0	1	1	0	4
rs17106192	GRID1	0	1	1	0	0.5	0	1	0	1	4.5
rs2832479	GRIK1	0	0	1	0	1	0	1	1	1	5
rs4782109	GRIN2A	0	0	1	0	1	0	1	1	1	5
rs7974275	GRIN2B	0.5	1	1	0	0.5	0	1	1	1	6
rs2275044	GRK5	0	1	1	0	0	0	1	1	0	4
rs1569284	GRM7	0	1	1	0	0.5	0	1	1	1	5.5
rs6962352	HIP1	0	1	1	0	0.5	0	1	1	0	4.5
rs17076802	HMP19	0	1	1	0	0	0	1	0	1	4
rs2770298	HTR2A	0	1	1	0	1	0	1	1	1	6
rs893109	HTR5A	0	1	0	0	1	0	1	1	1	5
rs7169544	IGF1R	0	1	1	0	0	0	1	0	1	4
rs9370809	JARID2	0.5	0	1	0	0.5	0	1	1	0	4
rs2302356	KCNA6	0	1	1	0	0	0	1	0	1	4
rs1041644	KCNH5	0	1	1	0	0	0	1	0	1	4
rs12514116	KCNIP1	0	1	1	0	0	0	1	1	1	5
rs10874471	KCNIP3	0	1	1	0	0.5	0	1	1	1	5.5
rs16934799	KCNMA1	0	0	1	0	1	0	1	1	1	5
rs1531289	KDR	0	1	1	0	0	0	1	0	1	4
rs9542131	KLHL1	0	1	1	0	0	0	1	1	1	5
rs1550546	KLHL1	0	0	1	0	0.5	0	1	1	1	4.5
rs10802970	KMO	0	1	1	0	0.5	0	1	0	1	4.5
rs9621787	LARGE	0.5	1	1	0	0.5	0	0	0	1	4
rs11187648	LGI1	0	1	1	0	0	0	1	1	1	5
rs150862	LIMK1	0	1	1	0	0.5	0	1	1	1	5.5
rs3782165	LIN7A	0	1	1	0	0	0	1	0	1	4
rs712886	LPPR4	0	1	1	0	0	0	1	1	1	5
rs9289038	LSAMP	0	1	1	0	0	0	1	1	1	5
rs260969	MACF1	0	1	1	0	0	0	1	1	0	4
rs12374103	MAGI1	0	1	1	0	0	0	1	0	1	4
rs7628120	MAGI1	0	1	1	0	0	0	1	0	1	4
rs12535987	MAGI2	0	0	1	0	0.5	0	1	1	1	4.5
rs519514	MAGI2	0	0	1	0	0.5	0	1	1	1	4.5
rs7783680	MAGI2	0	0	1	0	0.5	0	1	1	1	4.5
rs12985015	MAP1S	0	1	1	0	0	0	1	0	1	4
rs1432443	MAP2K1	0	1	1	0	0	0	1	0	1	4
rs2253641	MARK1	0	0	1	0	1	1	1	1	0	5
rs7318141	MYO16	0	1	1	0	0	0	1	0	1	4
rs10500866	NAV2	0	0	1	1	0.5	0	1	0	1	4.5
rs4757809	NAV2	0	1	1	0	0.5	0	1	0	1	4.5
rs10766739	NELL1	0	1	1	0	0	0	1	0	1	4
rs8017303	NPAS3	0	1	1	0	0.5	0	1	1	1	5.5
rs6849115	NPY2R	0	1	1	0	0	0	1	1	1	5
rs723811	NRG1	0	1	1	0	0.5	0	1	1	1	5.5
rs2820100	NRG3	0	1	1	0	0.5	0	1	0	1	4.5
rs7075400	NRG3	0	1	1	0	0.5	0	1	0	1	4.5
rs3771004	NRP2	0	1	1	0	1	0	1	1	1	6
rs3099773	NTM	0	1	1	0	0.5	0	1	0	1	4.5
rs1568901	NTN1	0	1	1	0	0	0	1	1	1	5
rs4132604	NTNG1	0	1	1	0	1	0	1	0	1	5
rs1147199	NTRK2	0	1	0	0	1	0	1	1	1	5
rs7172184	NTRK3	0	1	1	0	0	0	1	1	1	5
rs6455783	PARK2	0	1	1	0	0.5	0	1	1	1	5.5
rs2077642	PAX2	0	0	1	0	0	0	1	1	1	4
rs7608595	PAX3	0	1	1	0	0	0	1	1	1	5
rs4404561	PCDH10	0	0	0	0	1	0	1	1	1	4
rs9564359	PCDH9	0	1	1	0	0.5	0	1	0	1	4.5
rs2299596	PCM1	0	1	1	0	0.5	0	1	0	1	4.5
rs2695112	PDE11A	0	0	1	0	0.5	0	1	1	1	4.5
rs35284	PDE4D	0	1	1	0	0.5	0	1	1	1	5.5
rs4699939	PDE4D	0	1	1	0	0.5	0	1	1	1	5.5
rs173704	PIK3R1	0	1	1	0	0	0	1	0	1	4
rs2076683	PLAGL1	0	1	1	0	0	0	1	0	1	4
rs4251859	PLAUR	0	1	1	0	1	1	1	1	1	7
rs8123323	PLCB1	0	1	1	0	0.5	0	1	1	0	4.5
rs2132694	PPP3CA	0	1	0	0	0	0	1	1	1	4
rs949530	PTPN4	0	1	1	0	0	0	1	1	1	5
rs2382104	PTPRD	0	1	1	0	0	0	1	0	1	4
rs636624	PTPRG	0	1	1	0	0	0.5	1	0	1	4.5
rs652889	PTPRG	0	1	1	0	0	0.5	1	0	1	4.5
rs1397854	PTPRT	0	1	1	0	0	0	1	0	1	4
rs1897501	RARB	0	1	1	0	0	0	1	1	0	4
rs12925135	RBFOX1	0	0	1	0	1	0	1	1	1	5
rs6574041	RGS6	0	1	1	0	0	0	1	0	1	4
rs11219805	ROBO3	0	1	0	0	1	0	1	0	1	4
rs648965	ROR1	0	1	1	0	0.5	0	1	0	1	4.5
rs11071567	RORA	0	1	1	0	1	1	0	1	1	6
rs11219218	SCN3B	0	1	1	0	0	0	1	0	1	4
rs957910	SLC24A2	0	0	1	0	0	0	1	1	1	4
rs3928471	SLC9A9	0	1	1	0	1	1	0	0	1	5
rs7960270	SRGAP1	0	1	1	0	0	0	1	0	1	4
rs6063144	SULF2	0	1	1	0	0	0	1	1	0	4
rs7534723	SYT14	0	1	1	0	1	0	0	0	1	4
rs671914	SYT6	0	1	1	0	0	0	1	0	1	4
rs12903781	TMOD2	0	1	1	0	0	0	1	1	1	5
rs16932160	TNC	0	1	1	0	0	0	1	1	1	5
rs10936685	TNIK	0	1	1	0	0.5	0	1	0	1	4.5
rs11942354	TRIM2	0	1	1	0	0	0	1	1	1	5
rs10150121	TRIM9	0	1	1	0	0	0	1	0	1	4
rs16916456	UGCG	0	1	1	0	0	0	1	1	0	4
rs716967	UNC13C	0	1	1	0	0	0	1	1	1	5

## Sheet: Table 3
Supplementary Table 3 List of SNPs selected using the scoring strategy with risk allele (forward/+ strand orientation), genetic model and gender specificity
Snp	Risk Allele	Model	Gender
rs1014866	G	Additive	Male
rs10150121	C	Additive	Male
rs10227409	A	Recessive	Male
rs10262722	G	Recessive	Male
rs1041644	G	Additive	Male
rs10500866	T	Recessive	Male
rs10766739	A	Additive	Male
rs10787637	G	Recessive	Male
rs10802970	C	Dominant	Male
rs10874471	C	Recessive	Male
rs10936685	T	Additive	Male
rs11071567	T	Dominant	Male
rs11139294	G	Additive	Male
rs11187648	A	Dominant	Male
rs11219218	A	Recessive	Male
rs11219805	C	Dominant	Male
rs11750135	T	Additive	Male
rs11942354	A	Additive	Male
rs12275631	T	Dominant	Male
rs12374103	A	Dominant	Male
rs12514116	C	Recessive	Male
rs12535987	C	Additive	Male
rs12903781	A	Dominant	Male
rs12925135	C	Recessive	Male
rs12985015	G	Additive	Male
rs1387195	A	Additive	Male
rs1397854	C	Additive	Male
rs1432443	A	Additive	Male
rs1485677	G	Dominant	Male
rs1501622	T	Recessive	Male
rs150862	T	Recessive	Male
rs1531289	C	Additive	Male
rs154557	G	Additive	Male
rs1550546	T	Recessive	Male
rs1556060	C	Additive	Male
rs1568901	C	Recessive	Male
rs1569284	C	Dominant	Male
rs1597611	G	Recessive	Male
rs16868972	T	Additive	Male
rs16916456	C	Recessive	Male
rs16932160	C	Additive	Male
rs16934799	A	Recessive	Male
rs17076802	A	Dominant	Male
rs17106192	G	Dominant	Male
rs173704	C	Dominant	Male
rs1897501	G	Dominant	Male
rs2076683	T	Recessive	Male
rs2077642	T	Recessive	Male
rs2132694	T	Additive	Male
rs220836	C	Recessive	Male
rs2253641	A	Recessive	Male
rs2275044	C	Additive	Male
rs2297389	T	Dominant	Male
rs2299596	G	Recessive	Male
rs2302356	C	Dominant	Male
rs2367910	C	Dominant	Male
rs2382104	G	Dominant	Male
rs252818	C	Dominant	Male
rs260969	T	Dominant	Male
rs2663327	G	Additive	Male
rs2695112	T	Additive	Male
rs2710507	A	Additive	Male
rs2739257	C	Additive	Male
rs2770298	C	Recessive	Male
rs2820100	C	Additive	Male
rs2832479	T	Dominant	Male
rs2901100	G	Recessive	Male
rs298542	C	Recessive	Male
rs3099773	T	Recessive	Male
rs314253	C	Dominant	Male
rs35284	A	Recessive	Male
rs3782165	G	Recessive	Male
rs3857321	A	Additive	Male
rs3864269	T	Recessive	Male
rs3928471	T	Dominant	Male
rs4132604	T	Recessive	Male
rs4251859	G	Recessive	Male
rs4404561	C	Additive	Male
rs4699939	A	Additive	Male
rs4757809	A	Dominant	Male
rs4782109	T	Additive	Male
rs519514	T	Additive	Male
rs6063144	C	Recessive	Male
rs6131030	G	Dominant	Male
rs636624	T	Additive	Male
rs6447520	C	Dominant	Male
rs6455783	T	Additive	Male
rs648965	G	Recessive	Male
rs652889	A	Recessive	Male
rs6574041	A	Dominant	Male
rs671914	T	Recessive	Male
rs6923644	G	Additive	Male
rs695083	A	Recessive	Male
rs6962352	G	Additive	Male
rs7021928	A	Additive	Male
rs7075400	T	Additive	Male
rs712886	G	Recessive	Male
rs7169544	A	Recessive	Male
rs7172184	C	Additive	Male
rs7225320	T	Dominant	Male
rs723811	A	Additive	Male
rs7318141	G	Recessive	Male
rs7459094	T	Additive	Male
rs7534723	A	Dominant	Male
rs7608595	T	Dominant	Male
rs7628120	T	Dominant	Male
rs7783680	T	Recessive	Male
rs7960270	C	Additive	Male
rs7974275	G	Recessive	Male
rs8017303	G	Recessive	Male
rs803944	G	Additive	Male
rs8123323	T	Additive	Male
rs893109	G	Recessive	Male
rs9307866	T	Dominant	Male
rs9370809	T	Dominant	Male
rs9454720	G	Additive	Male
rs946630	G	Recessive	Male
rs949530	T	Recessive	Male
rs9542131	A	Additive	Male
rs957910	A	Recessive	Male
rs9621787	G	Dominant	Male
rs9837484	G	Dominant	Male
rs9940922	G	Recessive	Male
rs1014866	G	Recessive	Female
rs10150121	C	Additive	Female
rs10227409	A	Dominant	Female
rs10262722	G	Additive	Female
rs1041644	G	Dominant	Female
rs10500866	T	Recessive	Female
rs10766739	A	Additive	Female
rs10787637	G	Additive	Female
rs10802802	G	Dominant	Female
rs10802970	C	Recessive	Female
rs10936685	T	Recessive	Female
rs11071567	T	Dominant	Female
rs11139294	G	Additive	Female
rs11187648	A	Recessive	Female
rs11219218	A	Dominant	Female
rs11219805	C	Dominant	Female
rs1147199	G	Dominant	Female
rs11942354	A	Dominant	Female
rs12275631	T	Additive	Female
rs12374103	A	Dominant	Female
rs12514116	C	Recessive	Female
rs12535987	C	Recessive	Female
rs12903781	A	Dominant	Female
rs12925135	C	Recessive	Female
rs12985015	G	Dominant	Female
rs1387195	A	Dominant	Female
rs1397854	C	Additive	Female
rs1432443	A	Dominant	Female
rs1485677	G	Dominant	Female
rs1501622	T	Additive	Female
rs150862	T	Dominant	Female
rs1531289	C	Dominant	Female
rs154557	G	Additive	Female
rs1550546	T	Additive	Female
rs1556060	C	Recessive	Female
rs1568901	C	Dominant	Female
rs1569284	C	Additive	Female
rs1597611	G	Recessive	Female
rs16868972	T	Dominant	Female
rs16916456	C	Additive	Female
rs16934799	A	Recessive	Female
rs17076802	A	Dominant	Female
rs17106192	G	Dominant	Female
rs173704	C	Recessive	Female
rs1897501	G	Recessive	Female
rs2076683	T	Recessive	Female
rs2077642	T	Dominant	Female
rs220836	C	Additive	Female
rs2253641	A	Recessive	Female
rs2275044	C	Dominant	Female
rs2297389	T	Dominant	Female
rs2299596	G	Recessive	Female
rs2302356	C	Dominant	Female
rs2367910	C	Dominant	Female
rs2382104	G	Recessive	Female
rs252818	C	Additive	Female
rs260969	T	Dominant	Female
rs2663327	G	Recessive	Female
rs2695112	T	Recessive	Female
rs2710507	A	Recessive	Female
rs2739257	C	Dominant	Female
rs2770298	C	Recessive	Female
rs2820100	C	Dominant	Female
rs2832479	T	Recessive	Female
rs2901100	G	Recessive	Female
rs298542	C	Dominant	Female
rs3099773	T	Dominant	Female
rs314253	C	Recessive	Female
rs35284	A	Additive	Female
rs3771004	C	Additive	Female
rs3782165	G	Additive	Female
rs3864269	T	Dominant	Female
rs3928471	T	Dominant	Female
rs4132604	T	Dominant	Female
rs4251859	G	Dominant	Female
rs4404561	C	Recessive	Female
rs4757809	A	Dominant	Female
rs4782109	T	Dominant	Female
rs519514	T	Additive	Female
rs6063144	C	Recessive	Female
rs6131030	G	Recessive	Female
rs636624	T	Additive	Female
rs6447520	C	Additive	Female
rs648965	G	Dominant	Female
rs652889	A	Recessive	Female
rs6574041	A	Recessive	Female
rs671914	T	Recessive	Female
rs6849115	T	Recessive	Female
rs695083	A	Dominant	Female
rs6962352	G	Dominant	Female
rs7021928	A	Dominant	Female
rs7075400	T	Additive	Female
rs712886	G	Recessive	Female
rs7169544	A	Recessive	Female
rs716967	A	Dominant	Female
rs7172184	C	Additive	Female
rs7213724	T	Dominant	Female
rs7225320	T	Recessive	Female
rs723811	A	Additive	Female
rs7459094	T	Dominant	Female
rs7534723	A	Recessive	Female
rs7608595	T	Recessive	Female
rs7628120	T	Dominant	Female
rs7783680	T	Dominant	Female
rs7960270	C	Additive	Female
rs7974275	G	Additive	Female
rs8017303	G	Recessive	Female
rs803944	G	Dominant	Female
rs8123323	T	Dominant	Female
rs9289038	G	Recessive	Female
rs9307866	T	Dominant	Female
rs9370809	T	Recessive	Female
rs9454720	G	Recessive	Female
rs946630	G	Additive	Female
rs949530	T	Additive	Female
rs9542131	A	Recessive	Female
rs9564359	T	Additive	Female
rs957910	A	Recessive	Female
rs9621787	G	Dominant	Female
rs9632854	G	Additive	Female
rs9837484	G	Dominant	Female
rs9940922	G	Additive	Female
